# Supplementary material for: Development of a Comprehensive Program for the Early Diagnosis and Treatment of Severe Infections in a Tertiary Hospital in Spain
Source: Open Forum Infect Dis. 2025 Sep 1;12(9):ofaf532. doi: 10.1093/ofid/ofaf532 (PMC12448488; doi:10.1093/ofid/ofaf532)
Supplement: ofaf532_Supplementary_Data [file ofaf532_supplementary_data.zip]

Archive with 2 entries (2 files):
- Supplemental Material 2_OFID.docx
- Supplemental Material 1_OFID.docx
